# Supplementary material for: Neuronal-Derived EV Biomarkers Track Cognitive Decline in Alzheimer’s Disease
Source: Cells. 2022 Jan 27;11(3):436. doi: 10.3390/cells11030436 (PMC8834433; doi:10.3390/cells11030436)
Supplement: Supplementary file 1 [file cells-11-00436-s001.zip]

Archive with 1 entries (1 files):
- cells-1520708-supplementary.pdf
